# Supplementary material for: Evolution of Potentially Actionable Genomic Alterations in Advanced Prostate Cancer: A Real-World Analysis of Serial Circulating Tumor DNA Testing
Source: Cancers (Basel). 2025 Sep 18;17(18):3048. doi: 10.3390/cancers17183048 (PMC12468080; doi:10.3390/cancers17183048)
Supplement: Supplementary file 1 [file cancers-17-03048-s001.zip]

Archive with 1 entries (1 files):
- cancers-3858678-supplementary.pdf
